# Supplementary material for: Mitochondrial Trafficking of MLKL, Bak/Bax, and Drp1 Is Mediated by RIP1 and ROS which Leads to Decreased Mitochondrial Membrane Integrity during the Hyperglycemic Shift to Necroptosis
Source: Int J Mol Sci. 2023 May 11;24(10):8609. doi: 10.3390/ijms24108609 (PMC10218403; doi:10.3390/ijms24108609)
Supplement: Supplementary file 1 [file ijms-24-08609-s001.zip]

Archive with 1 entries (1 files):
- ijms-2341530-supplementary.pdf
